# Supplementary material for: Urinary Chemokines in the Diagnosis and Monitoring of Immune Checkpoint Inhibitor-Associated Nephritis
Source: Int J Mol Sci. 2026 Jan 26;27(3):1240. doi: 10.3390/ijms27031240 (PMC12898666; doi:10.3390/ijms27031240)
Supplement: Supplementary file 1 [file ijms-27-01240-s001.zip]

Archive with 7 entries (7 files):
- Supplementary Table S6.pdf
- Supplementary Figure S1. ROC curves for differentiating ICI-AIN from ATN.png
- Supplementary Table S1.pdf
- Supplementary Table S2.pdf
- Supplementary Table S3.pdf
- Supplementary Table S4.pdf
- Supplementary Table S5.pdf
